# Supplementary material for: Comparative Analysis of Metabolite Changes in Huangjiu During Different Aging Periods Using HRMS Metabolomics
Source: Metabolites. 2025 Apr 30;15(5):298. doi: 10.3390/metabo15050298 (PMC12112804; doi:10.3390/metabo15050298)
Supplement: Supplementary file 1 [file metabolites-15-00298-s001.zip]

Archive with 1 entries (1 files):
- metabolites-3571653-supplementary.pdf
